# Supplementary material for: Magnetic resonance of the heart in a muscular dystrophy patient with an MR conditional ICD: Assessment of safety, diagnostic value and technical limitations
Source: J Cardiovasc Magn Reson. 2013 Jun 11;15(1):49. doi: 10.1186/1532-429X-15-49 (PMC3688460; doi:10.1186/1532-429X-15-49)
Supplement: Additional file 1 — Movies 1A-C. [file 1532-429X-15-49-S1.zip]

Archive with 8 entries (8 files):
- 1493703589526414_add1/Movie-1A_cine-SA-apical_post-ICD.avi
- 1493703589526414_add1/Movie-1A_cine-SA-apical_pre-ICD.avi
- 1493703589526414_add1/Movie-1A_cine-SA-basal_post-ICD.avi
- 1493703589526414_add1/Movie-1A_cine-SA-basal_pre-ICD.avi
- 1493703589526414_add1/Movie-1B_cine-3CV_post-ICD.avi
- 1493703589526414_add1/Movie-1B_cine-3CV_pre-ICD.avi
- 1493703589526414_add1/Movie-1C_cine-4CV_post-ICD.avi
- 1493703589526414_add1/Movie-1C_cine-4CV_pre-ICD.avi
